# Supplementary material for: Applying a Complex Integrated Method for Mapping and Assessment of the Degraded Ecosystem Hotspots from Romania
Source: Int J Environ Res Public Health. 2021 Oct 29;18(21):11416. doi: 10.3390/ijerph182111416 (PMC8583292; doi:10.3390/ijerph182111416)
Supplement: Supplementary file 1 [file ijerph-18-11416-s001.zip]

Archive with 1 entries (1 files):
- ijerph-1405638-supplementary.pdf
